# Supplementary material for: The Relationship between Iron and LRRK2 in a 6-OHDA-Induced Parkinson’s Disease Model
Source: Int J Mol Sci. 2023 Feb 13;24(4):3709. doi: 10.3390/ijms24043709 (PMC9964371; doi:10.3390/ijms24043709)
Supplement: Supplementary file 1 [file ijms-24-03709-s001.zip]

Archive with 1 entries (1 files):
- ijms-2123972-supplementary.pdf
